# Supplementary material for: Clinical validation of the suppressive impact of letrozole on liver fibrosis in patients with breast cancer undergoing continuous letrozole administration: A retrospective study
Source: PLoS One. 2024 Oct 24;19(10):e0311930. doi: 10.1371/journal.pone.0311930 (PMC11500940; doi:10.1371/journal.pone.0311930)
Supplement: S1 Data — (XLSX) [file pone.0311930.s003.xlsx]

## Sheet: Sheet1
	Patient	pre	pre	pre	pre	pre	6mo	6mo	6mo	6mo	6mo	12mo	12mo	12mo	12mo	12mo	18mo	18mo	18mo	18mo	18mo	24mo	24mo	24mo	24mo	24mo
Group	no	Plt	AST	ALT	APRI	FIB4	Plt	AST	ALT	APRI	FIB4	Plt	AST	ALT	APRI	FIB4	Plt	AST	ALT	APRI	FIB4	Plt	AST	ALT	APRI	FIB4
Letrozole	1	85	53	49	2.078	5.34	106	44	36	1.384	4.22	112	35	30	1.042	3.48	114	39	39	1.14	3.4	102	35	39	1.144	3.41
Letrozole	2	116	20	18	0.575	2.97	116	21	30	0.603	2.45	134	16	23	0.398	1.87	145	22	40	0.506	1.8	127	15	15	0.394	2.32
Letrozole	3	154	22	16	0.476	2.43	149	20	13	0.447	2.57	175	22	13	0.419	2.44	190	22	16	0.386	2.03	232	24	18	0.345	1.73
Letrozole	4	221	85	65	1.282	3.53	206	46	34	0.744	2.87	215	60	46	0.93	3.09	224	61	40	0.908	3.27	241	33	18	0.456	2.45
Letrozole	5	144	19	11	0.44	2.35	150	21	13	0.467	2.29	164	18	10	0.366	2.08	179	20	11	0.372	2.02	188	18	11	0.319	1.76
Letrozole	6	182	22	11	0.403	2.48	197	26	16	0.44	2.28	180	27	17	0.5	2.51	198	24	16	0.404	2.12	199	23	14	0.385	2.16
Letrozole	7	138	48	34	1.159	3.82	111	30	22	0.901	3.75	112	29	25	0.863	3.37	89	31	21	1.161	5.02	111	38	29	1.141	4.2
Letrozole	8	224	25	9	0.372	2.49	195	17	6	0.291	2.42	172	26	8	0.504	3.63	174	24	6	0.46	3.89	166	26	9	0.522	3.6
Letrozole	9	114	23	19	0.673	3.1	115	18	14	0.522	2.84	131	19	14	0.483	2.64	122	19	14	0.519	2.87	135	20	14	0.494	2.73
Letrozole	10	208	51	48	0.817	2.55	221	59	58	0.89	2.56	228	85	78	1.243	3.08	228	70	85	1.023	2.46	211	46	66	0.727	1.99
Letrozole	11	176	20	14	0.379	2.31	155	20	13	0.43	2.76	152	21	14	0.461	2.84	159	18	13	0.377	2.45	154	22	15	0.476	2.88
Letrozole	12	190	28	17	0.491	2.47	191	26	17	0.454	2.28	192	29	18	0.503	2.49	218	27	16	0.413	2.17	215	29	19	0.45	2.2
Letrozole	13	152	38	28	0.833	2.74	137	50	38	1.217	3.49	175	25	17	0.476	2.04	183	23	14	0.419	2.02	161	21	13	0.435	2.17
Letrozole	14	163	26	14	0.532	3.24	157	28	14	0.594	3.67	156	24	12	0.513	3.42	173	23	13	0.443	2.88	165	24	13	0.485	3.15
Letrozole	15	208	27	12	0.433	2.62	214	30	14	0.467	2.66	194	25	10	0.43	2.89	229	32	21	0.466	2.2	199	30	16	0.503	2.71
Letrozole	16	189	20	9	0.353	2.65	219	18	10	0.274	1.98	173	19	7	0.366	3.15	249	22	9	0.295	2.27	238	19	9	0.266	2.05
Letrozole	17	176	21	14	0.398	2.3	166	18	13	0.361	2.17	183	18	12	0.328	2.07	176	19	14	0.36	2.11	217	19	12	0.292	1.87
Letrozole	18	182	27	14	0.495	3.33	158	22	10	0.464	3.7	170	22	10	0.431	3.48	185	22	12	0.396	2.92	175	24	17	0.457	2.86
Letrozole	19	159	41	33	0.86	2.51	139	32	29	0.767	2.44	165	83	68	1.677	3.48	161	26	16	0.538	2.34	149	47	40	1.051	2.89
Letrozole	20	161	23	14	0.476	2.98	135	23	17	0.568	3.26	135	23	13	0.568	3.73	133	25	17	0.627	3.65	160	21	13	0.438	2.91
Letrozole	21	164	25	13	0.508	3.51	195	25	15	0.427	2.78	245	29	22	0.395	2.12	252	32	27	0.423	2.08	244	17	10	0.232	1.87
Letrozole	22	155	24	17	0.516	3.12	164	23	13	0.467	3.23	172	37	29	0.717	3.36	200	21	12	0.35	2.55	164	20	10	0.407	3.24
Letrozole	23	289	41	12	0.473	2.46	241	24	19	0.332	1.37	256	17	22	0.221	0.86	256	26	40	0.339	0.98	300	47	66	0.522	1.2
Anastrozole	24	131	26	12	0.66	3.49	159	85	36	1.78	5.52	154	42	26	0.91	3.37	116	46	29	1.32	4.64	140	28	12	0.67	3.7
Anastrozole	25	150	31	23	0.69	2.76	140	27	25	0.64	2.47	156	31	26	0.66	2.53	144	31	27	0.72	2.69	144	38	29	0.88	3.23
Anastrozole	26	180	23	18	0.43	2.41	178	24	22	0.45	2.33	162	18	14	0.37	2.41	149	18	15	0.4	2.56	167	20	18	0.4	2.31
Anastrozole	27	156	46	53	0.98	2.75	153	36	37	0.78	2.63	176	64	73	1.21	2.94	171	49	56	0.96	2.64	204	57	64	0.93	2.44
Anastrozole	28	165	77	79	1.56	3.41	196	50	40	0.85	2.66	228	122	162	1.78	2.77	241	72	73	1	2.34	242	55	59	0.76	1.98
Anastrozole	29	154	21	17	0.46	2.48	180	18	19	0.33	1.74	180	20	14	0.37	2.29	156	17	13	0.36	2.33	174	15	13	0.29	1.84
Anastrozole	30	127	20	17	0.53	2.52	159	23	18	0.48	2.25	113	29	22	0.86	3.67	140	29	32	0.69	2.45	127	16	11	0.42	2.58
Anastrozole	31	256	26	5	0.34	2.36	233	25	7	0.36	2.15	216	28	6	0.43	2.8	223	26	6	0.39	2.57	214	21	4	0.33	2.65
Anastrozole	32	158	28	17	0.59	2.54	170	28	21	0.55	2.12	155	22	21	0.47	1.86	185	23	15	0.41	1.93	160	23	16	0.48	2.19
Anastrozole	33	198	27	10	0.46	3.23	151	30	13	0.66	4.19	203	26	8	0.43	3.44	215	25	11	0.39	2.7	322	28	10	0.29	2.12
Anastrozole	34	149	25	13	0.56	3.82	124	24	16	0.65	4.02	125	22	12	0.59	4.22	153	18	9	0.39	3.29	130	28	13	0.72	5.02
Anastrozole	35	230	26	11	0.38	2.66	202	28	27	0.46	2.11	193	21	14	0.36	2.3	185	19	10	0.34	2.6	207	19	10	0.31	2.32
Anastrozole	36	174	22	12	0.42	2.41	202	23	12	0.38	2.2	182	26	13	0.48	2.69	180	26	13	0.48	2.72	165	24	15	0.49	2.59
Anastrozole	37	167	35	42	0.7	2.36	153	42	50	0.92	2.83	146	30	32	0.69	2.69	141	30	29	0.71	2.92	156	26	25	0.56	2.5
Anastrozole	38	142	30	18	0.7	3.04	140	46	37	1.1	3.35	143	55	55	1.28	3.27	148	63	57	1.42	3.55	143	34	31	0.79	2.73
Anastrozole	39	168	30	14	0.6	3.63	140	20	11	0.48	3.32	147	20	9	0.45	3.49	164	22	10	0.45	3.31	129	29	18	0.75	4.19
Anastrozole	40	161	23	16	0.48	2.57	163	19	7	0.39	3.22	155	21	12	0.45	2.86	166	23	12	0.46	2.96	164	30	18	0.61	3.19
Anastrozole	41	172	66	60	1.28	3.17	145	26	18	0.6	2.75	159	24	20	0.5	2.23	173	60	66	1.16	2.82	228	28	23	0.41	1.72
Anastrozole	42	140	24	23	0.57	2.54	118	31	34	0.88	3.24	130	18	13	0.46	2.76	127	31	30	0.81	3.25	118	30	24	0.85	3.79
Anastrozole	43	119	32	21	0.9	3.93	153	29	32	0.63	2.24	131	25	21	0.64	2.83	136	24	17	0.59	2.91	134	25	17	0.62	3.12
Anastrozole	44	185	19	11	0.34	2.42	175	22	14	0.42	2.62	160	26	17	0.54	3.11	167	24	15	0.48	2.93	192	22	12	0.38	2.65
Anastrozole	45	167	28	23	0.56	2.55	150	26	20	0.58	2.87	162	23	17	0.47	2.55	143	23	19	0.54	2.77	149	20	16	0.45	2.52
Anastrozole	46	147	27	16	0.61	3.03	146	37	33	0.85	2.96	154	30	22	0.65	2.78	148	29	28	0.65	2.52	160	26	19	0.54	2.54
Anastrozole	47	176	26	17	0.49	2.51	172	26	16	0.5	2.68	156	30	19	0.64	3.18	179	27	18	0.5	2.56	195	34	24	0.58	2.6
Anastrozole	48	113	18	16	0.53	3.07	131	27	30	0.69	2.94	104	23	20	0.74	3.91	120	20	16	0.56	3.29	135	23	23	0.57	2.84
Anastrozole	49	122	27	26	0.74	2.95	120	25	20	0.69	3.17	116	24	22	0.69	3.04	133	22	20	0.55	2.55	135	30	29	0.74	2.89
Anastrozole	50	185	24	13	0.43	2.48	158	22	17	0.46	2.33	156	22	13	0.47	2.74	157	19	9	0.4	2.82	205	20	13	0.33	1.92
Anastrozole	51	157	27	25	0.57	2.72	135	20	15	0.49	3.06	129	21	16	0.54	3.26	151	27	23	0.6	3.02	158	25	26	0.53	2.51
Anastrozole	52	117	23	13	0.66	3.65	144	20	27	0.46	1.79	157	23	21	0.49	2.17	141	22	20	0.52	2.37	130	20	15	0.51	2.74
Anastrozole	53	182	27	14	0.5	2.93	193	24	10	0.42	2.91	204	26	14	0.43	2.55	219	38	23	0.58	2.75	221	28	14	0.42	2.57
Anastrozole	54	112	17	9	0.51	3.59	122	23	13	0.63	3.71	124	15	11	0.4	2.63	139	13	8	0.31	2.41	155	16	13	0.34	2.09
Anastrozole	55	126	45	36	1.19	4.46	121	39	32	1.07	4.27	124	41	36	1.1	4.19	127	60	46	1.58	5.29	102	63	47	2.06	6.94
Anastrozole	56	121	22	24	0.61	2.82	122	29	30	0.79	3.3	104	20	21	0.64	3.23	120	25	26	0.69	3.19	116	24	26	0.69	3.16
Anastrozole	57	176	29	19	0.55	2.87	147	24	15	0.54	3.25	154	26	16	0.56	3.25	173	27	17	0.52	2.95	192	22	10	0.38	2.83
Anastrozole	58	183	24	20	0.44	2.35	173	24	23	0.46	2.31	193	21	17	0.36	2.14	188	19	14	0.34	2.19	186	17	13	0.31	2.08
Anastrozole	59	137	43	39	1.05	3.77	160	40	29	0.83	3.53	149	25	20	0.56	2.89	191	43	40	0.75	2.74	144	40	31	0.93	3.89
Anastrozole	60	137	18	13	0.44	2.51	113	19	9	0.56	3.87	144	20	8	0.46	3.44	143	22	11	0.51	3.25	152	19	14	0.42	2.37
Anastrozole	61	157	17	16	0.36	2.36	197	28	28	0.47	2.36	188	28	28	0.5	2.48	196	26	24	0.44	2.41	178	25	25	0.47	2.5
Anastrozole	62	217	31	13	0.48	2.69	217	21	14	0.32	1.78	191	30	22	0.52	2.31	212	29	18	0.46	2.26	227	26	15	0.38	2.07
Anastrozole	63	168	36	26	0.71	3.36	164	32	26	0.65	3.1	177	31	22	0.58	3.02	162	32	27	0.66	3.12	180	35	26	0.65	3.13
Anastrozole	64	125	21	16	0.56	2.65	140	21	12	0.5	2.77	154	25	18	0.54	2.45	144	21	12	0.49	2.74	129	23	17	0.59	2.81
Anastrozole	65	131	35	30	0.89	4.15	136	74	73	1.81	5.48	132	53	43	1.34	5.33	138	38	33	0.92	4.17	120	31	23	0.86	4.74
Anastrozole	66	174	34	25	0.65	2.62	161	22	14	0.46	2.48	189	25	17	0.44	2.18	193	24	18	0.42	2.02	157	21	13	0.45	2.56
